# Supplementary material for: Catalytic, Theoretical, and Biological Investigations of Ternary Metal (II) Complexes Derived from L-Valine-Based Schiff Bases and Heterocyclic Bases
Source: Molecules. 2023 Mar 24;28(7):2931. doi: 10.3390/molecules28072931 (PMC10095770; doi:10.3390/molecules28072931)
Supplement: Supplementary file 1 [file molecules-28-02931-s001.zip]

Archive with 1 entries (1 files):
- molecules-2204881-SI.pdf
